# Supplementary material for: Intraoperative Hepatic Blood Inflow Can Predict Early Acute Kidney Injury following DCD Liver Transplantation: A Retrospective Observational Study
Source: Biomed Res Int. 2019 Aug 6;2019:4572130. doi: 10.1155/2019/4572130 (PMC6699273; doi:10.1155/2019/4572130)
Supplement: Supplementary Materials — The csv file is the anonymous data set of patients. [file 4572130.f1.csv]

AKI	Gender	Age	Height	Weight	BMI	BSA	HTN	DM	Smoking	LiverTumor	CholestaticDs	HBV	HCV	AlcoholicLC	HE	ALB	TP	TBil	PT	Cr	eGFR	BUN	MELD	CTPscore	Child	ChildA	ChildB	ChildC	INR	Optime	PVF	PVFH	PVFW	PVFB	PVFBSA	HAF	HAFH	HAFW	HAFB	HAFBSA	HBI	HBIH	HBIW	HBIB	HBIBSA	CIT	Anhep	UV	pRBC
1	0	49	162	52	19.81	1.54	0	0	0	1	0	0	0	0	0	27.5	64.6	495	14.1	55	156.61	2.14	19.95	9	2	0	1	0	1.07	590	644	3.98	12.38	32.51	418.18	128	0.79	2.46	6.46	83.12	772	4.77	14.85	38.97	501.3	685	130	3450	1600
0	1	52	166	50	18.14	1.54	0	0	0	0	0	1	0	0	0	34.9	63.6	34	21.6	50	137.69	3.69	15.84	8	2	0	1	0	1.84	535	1172	7.06	23.44	64.61	761.04	213	1.28	4.26	11.74	138.31	1385	8.34	27.7	76.35	899.35	480	90	2550	1600
0	0	46	176	95	30.67	2.11	0	0	1	1	0	1	0	0	0	33.1	79.5	34.1	16.7	65	128.88	3.85	12.22	7	2	0	1	0	1.33	470	1748	9.93	18.4	56.99	828.44	138	0.78	1.45	4.5	65.4	1886	10.72	19.85	61.49	893.84	575	90	1360	3000
0	0	30	178	76	23.99	1.94	0	0	0	0	0	1	0	0	0	30.4	52.1	415	26.1	60	153.57	5.87	28.04	11	3	0	0	1	2.34	445	2148	12.07	28.26	89.54	1107.22	172	0.97	2.26	7.17	88.66	2320	13.03	30.53	96.71	1195.88	380	105	1500	3000
1	0	41	165	60	22.04	1.66	0	1	0	0	0	1	0	0	0	24.9	62.1	48.1	21.5	52	173.27	4.8	17.81	10	3	0	0	1	1.95	510	1072	6.5	17.87	48.64	645.78	84	0.51	1.4	3.81	50.6	1156	7.01	19.27	52.45	696.39	600	173	1400	14000
1	0	59	167	60	21.51	1.67	0	0	0	0	0	1	1	0	0	28.9	61	21	15.2	72	108.65	6.29	9.59	7	2	0	1	0	1.24	497	1316	7.88	21.93	61.18	788.02	35.2	0.21	0.59	1.64	21.08	1351.2	8.09	22.52	62.82	809.1	505	112	1150	2400
0	0	52	175	53	17.31	1.64	0	0	0	0	0	0	0	1	0	30.4	67.8	22.5	21.7	58	145.12	4.1	8.11	10	3	0	0	1	1.88	465	1728	9.87	32.6	99.83	1053.66	95	0.54	1.79	5.49	57.93	1823	10.42	34.4	105.31	1111.59	367	124	1700	4400
0	0	38	165	85	31.22	1.92	0	1	0	0	0	1	0	0	0	33.7	64.9	312.5	27.1	54	167.65	2.4	27.61	11	3	0	0	1	2.48	420	1788	10.84	21.04	57.27	931.25	78	0.47	0.92	2.5	40.63	1866	11.31	21.95	59.77	971.88	390	158	780	4400
0	0	49	171	77	26.33	1.89	0	1	0	0	0	1	0	0	0	33.5	62.7	12.1	17.6	60	140.66	4.1	10.56	8	2	0	1	0	1.45	510	1484	8.68	19.27	56.36	785.19	67.2	0.39	0.87	2.55	35.56	1551.2	9.07	20.15	58.91	820.74	402	116	2900	3200
0	1	57	161	70	27.01	1.74	1	0	0	0	0	0	0	0	1	29	69	68.1	20.4	43	163.15	5.3	17.85	11	3	0	0	1	1.74	510	1381	8.58	19.73	51.13	793.68	67.2	0.42	0.96	2.49	38.62	1448.2	9	20.69	53.62	832.3	540	82		800
0	0	44	165	55	20.2	1.6	0	0	0	1	0	1	0	0	0	34.3	68.3	7	16	68	122.88	7.53	8.9	7	2	0	1	0	1.25	440	1600	9.7	29.09	79.21	1000	508.4	3.08	9.24	25.17	317.75	2108.4	12.78	38.33	104.38	1317.75	430	86	900	800
1	1	63	156	55	22.6	1.53	0	0	0	0	1	0	0	0	0	28.9	54.5	82.7	18.1	17	503.65	4.1	10.53	10	3	0	0	1	1.5	540	936	6	17.02	41.42	611.76	39.2	0.25	0.71	1.73	25.62	975.2	6.25	17.73	43.15	637.39	400	92	1120	2400
0	0	57	176	74	23.89	1.9	1	1	1	1	0	1	0	0	1	27.8	62.7	39.2	20.2	41	219.02	3.1	15.63	11	3	0	0	1	1.72	480	2148	12.2	29.03	89.91	1130.53	212.8	1.21	2.88	8.91	112	2360.8	13.41	31.9	98.82	1242.53	460	95	350	800
1	1	61	160	62.5	24.41	1.65	1	0	0	0	0	1	0	0	1	38.9	73.8	206.2	27.4	58	111.41	1.2	25.94	10	3	0	0	1	2.46	540	1132	7.08	18.11	46.37	686.06	107.2	0.67	1.72	4.39	64.97	1239.2	7.75	19.83	50.77	751.03	385	105		2000
0	0	48	175	73	23.84	1.88	0	1	1	0	0	0	1	0	0	37.1	75.1	23.8	17.1	61	138.33	6.18	11.1	6	1	1	0	0	1.36	510	2464	14.08	33.75	103.36	1310.64	189.6	1.08	2.6	7.95	100.85	2653.6	15.16	36.35	111.31	1411.49	440	88	250	1100
0	0	42	182	72	21.74	1.92	0	0	1	0	1	0	0	0	0	32.2	63.3	42.4	17	49	185.65	6.29	6.81	9	2	0	1	0	1.35	600	1163	6.39	16.15	53.5	605.73	53.6	0.29	0.74	2.47	27.92	1216.6	6.68	16.9	55.96	633.65	385	68	1450	3200
0	0	50	175	80	26.12	1.96	0	1	0	1	0	1	0	0	0	27.4	55.4	15.6	16.8	56	152.61	5.21	9.59	8	2	0	1	0	1.33	605	1529	8.74	19.11	58.54	780.1	142	0.81	1.78	5.44	72.45	1671	9.55	20.89	63.97	852.55	385	77	850	2000
0	0	46	180	85	26.23	2.05	0	0	0	0	0	1	0	0	0	28.7	42.9	589.6	30.3	175	37.97	13.71	37.94	12	3	0	0	1	2.8	540	2400	13.33	28.24	91.5	1170.73	75	0.42	0.88	2.86	36.59	2475	13.75	29.12	94.36	1207.32	385	88	250	3200
0	0	38	171	81	27.7	1.93	0	0	0	0	0	1	0	0	0	42.1	67.2	7.5	14.9	104	74.67	5.3	9.43	6	1	1	0	0	1.14	480	2750	16.08	33.95	99.28	1424.87	260	1.52	3.21	9.39	134.72	3010	17.6	37.16	108.66	1559.59	385	103	750	2400
0	0	41	172	65	21.97	1.77	0	0	0	0	0	1	0	0	0	46.8	73.3	163	19.4	85	94.49	6.4	20.16	8	2	0	1	0	1.59	480	2295	13.34	35.31	104.46	1296.61	280	1.63	4.31	12.74	158.19	2575	14.97	39.62	117.21	1454.8	385	107	1800	4800
0	0	39	172	69	23.32	1.81	0	0	0	0	0	1	0	0	0	38.1	74	16.4	19.8	103	75.22	7.8	13.34	7	2	0	1	0	1.63	720	3000	17.44	43.48	128.64	1657.46	55	0.32	0.8	2.36	30.39	3055	17.76	44.28	131	1687.85	570	70	1350	3600
0	1	62	170	62	21.45	1.72	0	0	0	0	0	0	0	0	0	24.6	57.4	52.8	18.4	59	108.77	2.2	15.15	10	3	0	0	1	1.49	540	1670	9.82	26.94	77.86	970.93	500	2.94	8.06	23.31	290.7	2170	12.76	35	101.17	1261.63	380	80	2000	3600
1	0	63	174	66	21.8	1.8	0	0	0	0	0	1	0	0	0	34.4	59	125.6	22.1	59	137.29	7.1	21.68	10	3	0	0	1	1.99	720	1200	6.9	18.18	55.05	666.67	80	0.46	1.21	3.67	44.44	1280	7.36	19.39	58.72	711.11	450	92	650	8000
0	1	45	158	53	21.23	1.52	0	0	0	0	1	0	0	0	0	39.1	78.8	39.7	12.8	30	265.4	3	3.2	7	2	0	1	0	0.98	610	1200	7.59	22.64	56.52	789.47	280	1.77	5.28	13.19	184.21	1480	9.37	27.92	69.71	973.68	420	92	1300	3200
1	0	49	182	65	19.62	1.84	0	0	1	0	0	0	0	1	0	26.8	50	147	29.6	50	176.15	2.94	20.14	12	3	0	0	1	2.91	600	2200	12.09	33.85	112.13	1195.65	202	1.11	3.11	10.3	109.78	2402	13.2	36.95	122.43	1305.43	380	75	2300	14100
0	0	53	179	70	21.85	1.88	0	1	1	1	0	0	1	0	0	33.6	80.7	99.7	18.9	74	107.07	8.4	18.57	10	3	0	0	1	1.63	570	1300	7.26	18.57	59.5	691.49	350	1.96	5	16.02	186.17	1650	9.22	23.57	75.51	877.66	390	63	950	6600
0	0	48	173	66	22.05	1.79	0	0	1	0	0	1	0	0	0	32	78.4	104.7	23.3	550	9.17	3.01	39.04	11	3	0	0	1	2.08	480	715	4.13	10.83	32.43	399.44	241	1.39	3.65	10.93	134.64	956	5.53	14.48	43.36	534.08	470	90	710	2800
0	0	66	172	70	23.66	1.83	0	0	0	0	0	1	0	0	0	34.4	69.9	408.8	26.1	309	17.65	28.27	40.47	10	3	0	0	1	2.44	480	1916	11.14	27.37	80.98	1046.99	176	1.02	2.51	7.44	96.17	2092	12.16	29.89	88.42	1143.17	330	100	620	4400
0	0	52	173	65	21.72	1.78	0	0	1	1	0	1	0	0	0	35.9	63.6	6.3	13.2	65	126.08	5.61	7.37	5	1	1	0	0	1.09	720	1356	7.84	20.86	62.43	761.8	357.2	2.06	5.5	16.45	200.67	1713.2	9.9	26.36	78.88	962.47	640	137	900	400
0	0	44	173	50	16.71	1.59	0	1	0	1	0	0	1	0	0	31	63.5	7.8	16	53	167.12	3.85	9.08	7	2	0	1	0	1.27	560	2010	11.62	40.2	120.29	1264.15	341	1.97	6.82	20.41	214.47	2351	13.59	47.02	140.69	1478.62	440	105	450	1600
1	0	46	170	70	24.22	1.81	0	0	0	1	0	1	0	0	0	30.7	48.8	59.3	20.3	91	85.09	4.1	17.74	10	3	0	0	1	1.76	465	2328	13.69	33.26	96.12	1286.19	174	1.02	2.49	7.18	96.13	2502	14.72	35.74	103.3	1382.32	420	85	750	5300
1	0	53	172	65	21.97	1.77	0	0	1	0	0	1	0	0	1	30	66	452.3	45	131	52.92	8.1	40.65	11	3	0	0	1	5	915	1712	9.95	26.34	77.92	967.23	174.4	1.01	2.68	7.94	98.53	1886.4	10.97	29.02	85.86	1065.76	520	125	1080	11300
0	0	51	175	98	32	2.13	0	0	0	0	0	1	0	0	1	23.3	45	145	36	141	48.66	10.35	32.21	13	3	0	0	1	3.25	555	1460	8.34	14.9	45.63	685.45	420	2.4	4.29	13.13	197.18	1880	10.74	19.18	58.75	882.63	620	126	1250	3600
0	0	65	162	47	17.91	1.48	0	0	0	1	0	1	0	0	0	40	75	27.7	15.4	76	99.89	4.8	10.46	6	1	1	0	0	1.22	660	1356	8.37	28.85	75.71	916.22	550	3.4	11.7	30.71	371.62	1906	11.77	40.55	106.42	1287.84	665	80	2020	8100
0	0	53	177	80	25.54	1.97	0	0	1	1	0	1	0	0	0	26.2	62.4	77.9	21.8	97	76.67	8.2	20.3	11	3	0	0	1	1.91	525	1116	6.31	13.95	43.7	566.5	159	0.9	1.99	6.23	80.71	1275	7.2	15.94	49.92	647.21	525	130	600	5200
0	0	49	170	65	22.49	1.75	1	0	0	0	0	0	1	0	1	20	48	17	19.6	72	112.32	7	12.14	11	3	0	0	1	1.67	480	1176	6.92	18.09	52.29	672	117	0.69	1.8	5.2	66.86	1293	7.61	19.89	57.49	738.86	630	85	2000	4600
0	0	41	175	70	22.86	1.85	0	0	0	0	0	1	0	0	0	23.7	48.2	35.5	28	62	139.46	5.87	19.48	11	3	0	0	1	2.51	430	1908	10.9	27.26	83.46	1031.35	182	1.04	2.6	7.96	98.38	2090	11.94	29.86	91.43	1129.73	660	105	2200	3700
0	0	48	174	56	18.5	1.67	0	1	1	0	0	0	0	1	0	31.5	62.7	16.5	13.1	51	172.53	5.13	0	7	2	0	1	0	1	570	1196	6.87	21.36	64.65	716.17	145	0.83	2.59	7.84	86.83	1341	7.71	23.95	72.49	802.99	420	126	1970	6500
1	1	58	150	50	22.22	1.43	0	1	0	0	1	0	0	0	0	47	81	42.5	22.5	65	97.68	6.8	11.39	8	2	0	1	0	2.03	420	1556	10.37	31.12	70.03	1088.11	131	0.87	2.62	5.9	91.61	1687	11.25	33.74	75.92	1179.72	450	87	700	3200
1	0	53	165	60	22.04	1.66	0	0	0	0	0	1	0	0	0	33	62.2	17	24.3	71	112.68	7.58	15.43	8	2	0	1	0	2.24	620	2500	15.15	41.67	113.43	1506.02	213	1.29	3.55	9.66	128.31	2713	16.44	45.22	123.09	1634.34	640	110	3850	9800
0	0	44	180	85	26.23	2.05	0	0	0	0	0	1	0	0	0	30.8	63.5	63	23.6	51	175.24	1.57	19.72	10	3	0	0	1	2.11	720	2768	15.38	32.56	105.53	1350.24	215	1.19	2.53	8.2	104.88	2983	16.57	35.09	113.72	1455.12	442	100	3180	12000
1	0	59	175	64	20.9	1.78	0	0	0	0	0	1	0	0	1	23	63.7	78.1	23.5	41	217.67	3.32	21.79	13	3	0	0	1	2.36	540	1232	7.04	19.25	58.95	692.13	200	1.14	3.13	9.57	112.36	1432	8.18	22.38	68.52	804.49	700	110	1350	8400
0	0	50	168	55	19.49	1.62	0	0	0	0	0	1	0	0	0	30	51.4	23.3	17.3	72	111.92	6.71	11.66	7	2	0	1	0	1.44	470	1556	9.26	28.29	79.84	960.49	106	0.63	1.93	5.44	65.43	1662	9.89	30.22	85.27	1025.93	371	108	1950	2000
0	1	50	163	65	24.46	1.7	0	0	0	0	0	1	0	0	1	37	63	32	38.4	56	120.56		23.64	9	2	0	1	0	3.77	540	1612	9.89	24.8	65.9	948.24	322	1.98	4.95	13.16	189.41	1934	11.87	29.75	79.07	1137.65	480	100	1000	5400
0	0	45	170	80	27.68	1.92	0	1	1	0	0	0	1	0	1	13	30	43.2	36	75	108.44	6.5	23.69	12	3	0	0	1	3.42	575	3100	18.24	38.75	111.99	1614.58	174	1.02	2.18	6.29	90.63	3274	19.26	40.93	118.28	1705.21	580	80	790	3000
1	0	39	170	55	19.03	1.63	0	1	0	0	0	0	1	0	0	27.2	45.4	308.1	18.2	45	208.98	3.16	21.85	10	3	0	0	1	1.49	795	1044	6.14	18.98	54.86	640.49	277	1.63	5.04	14.56	169.94	1321	7.77	24.02	69.42	810.43	520	108	1750	10000
0	1	26	160	70	27.34	1.73	0	0	0	0	0	0	0	0	1	15	34	186.1	62.4	45	177.52	1.3	37.09	14	3	0	0	1	6.89	460	1708	10.68	24.4	62.47	987.28	128	0.8	1.83	4.68	73.99	1836	11.48	26.23	67.15	1061.27	540	78	1000	1600
0	1	60	171	77	26.33	1.89	0	0	0	0	0	0	0	0	0	34.5	70.9	16.9	15.3	37	194.6	3.09	8.44	6	1	1	0	0	1.2	525	1828	10.69	23.74	69.43	967.2	110	0.64	1.43	4.18	58.2	1938	11.33	25.17	73.6	1025.4	465	80	880	1500
0	1	50	160	58	22.66	1.6	0	0	0	0	0	1	0	0	0	17	41	31.5	18.3	65	100.31	27	12.57	9	2	0	1	0	1.41	630	1600	10	27.59	70.61	1000	124	0.78	2.14	5.47	77.5	1724	10.78	29.72	76.08	1077.5	384	74	580	2800
0	0	47	170	60	20.76	1.69	0	1	0	1	0	1	0	0	0	12	31	19.6	13.9	91	84.76	5.2	7.74	7	2	0	1	0	1.05	510	976	5.74	16.27	47.01	577.51	127	0.75	2.12	6.12	75.15	1103	6.49	18.38	53.13	652.66	395	110	1000	450
0	1	30	167	56	20.08	1.62	0	0	0	1	0	1	0	0	0	39	68.7	7.1	12.7	47	163.99	4.72	6.4	5	1	1	0	0	0.94	510	1220	7.31	21.79	60.76	753.09	348	2.08	6.21	17.33	214.81	1568	9.39	28	78.09	967.9	490	90	2500	800
0	0	46	176	100	32.28	2.16	0	0	1	1	0	1	0	0	0	36.9	71.2	26	16.1	95	80.69	6.3	11.88	5	1	1	0	0	1.33	600	3608	20.5	36.08	111.77	1670.37	226	1.28	2.26	7	104.63	3834	21.78	38.34	118.77	1775	800	121	2500	1200
0	0	63	165	82	30.12	1.89	0	0	1	0	0	0	0	1	1	35	74	21.6	26.7	63	126.62	55	8.93	9	2	0	1	0	2.05	660	1200	7.27	14.63	39.84	634.92	233	1.41	2.84	7.74	123.28	1433	8.68	17.48	47.58	758.2	468	123	2000	800
0	0	59	174	63	20.81	1.76	0	0	0	1	0	1	0	0	0	28.6	56.1	522.3	21.7	135	50.02	20.36	30.88	11	3	0	0	1	1.94	770	3768	21.66	59.81	181.07	2140.91	139.6	0.8	2.22	6.71	79.32	3907.6	22.46	62.03	187.78	2220.23	650	100	2650	8800
0	0	61	168	56	19.84	1.63	0	0	0	1	0	1	1	0	0	34.2	51.4	22.5	23.2	47	182.82		13.9	8	2	0	1	0	1.78	490	1688	10.05	30.14	85.08	1035.58	74	0.44	1.32	3.73	45.4	1762	10.49	31.46	88.81	1080.98	450	71	1700	0
0	0	43	170	80	27.68	1.92	0	0	1	1	0	1	0	0	0	19.6	45.6	38.9	23.3	64	132.97	4.02	17.78	10	3	0	0	1	2.09	565	3176	18.68	39.7	114.74	1654.17	110	0.65	1.38	3.97	57.29	3286	19.33	41.08	118.71	1711.46	790	115	800	2800
0	0	37	170	58	20.07	1.67	0	0	0	0	0	1	0	0	0	13	31	35.4	37.3	63	139.27	3.8	20.97	10	2	0	1	0	2.87	620	3060	18	52.76	152.47	1832.34	268	1.58	4.62	13.35	160.48	3328	19.58	57.38	165.82	1992.81	542	121	1600	3200
0	0	39	165	45	16.53	1.47	0	0	1	0	0	0	0	0	1	34.3	51.3	231.3	20.3	47	198.06	7.46	22.57	11	3	0	0	1	1.75	480	1496	9.07	33.24	90.5	1017.69	161	0.98	3.58	9.74	109.52	1657	10.04	36.82	100.24	1127.21	597	95	800	3600
0	0	44	172	65	21.97	1.77	0	0	0	1	0	1	0	0	0	42.2	67.3	25.1	15.4	69	120.68	4.98	10.18	5	1	1	0	0	1.23	655	940	5.47	14.46	42.79	531.07	44	0.26	0.68	2	24.86	984	5.72	15.14	44.79	555.93	510	125	1200	1600
1	1	48	155	42	17.48	1.36	0	0	0	0	0	0	0	0	0	18	43	92.6	16.5	80	78.2	4.3	16.1	10	2	0	1	0	1.34	560	380	2.45	9.05	21.74	279.41	361	2.33	8.6	20.65	265.44	741	4.78	17.64	42.39	544.85	648	93	3200	800
1	0	55	182	73.5	22.19	1.94	0	0	0	0	0	1	0	0	0	14	40	18.3	25.9	113	63.09	7	16.72	10	3	0	0	1	1.99	610	1708	9.38	23.24	76.97	880.41	225	1.24	3.06	10.14	115.98	1933	10.62	26.3	87.11	996.39	340	110	600	2000
0	0	58	165	45	16.53	1.47	0	1	0	1	0	1	0	0	0	27.5	66.8	61.3	18	27	365.6	4.64	16.52	10	3	0	0	1	1.6	430	1512	9.16	33.6	91.47	1028.57	66	0.4	1.47	3.99	44.9	1578	9.56	35.07	95.46	1073.47	513	105	800	2000
0	0	42	180	82	25.31	2.02	0	0	0	0	0	1	0	0	0	37.8	66.9	58.8	25.8	61	141.68	1.91	20.85	9	2	0	1	0	2.39	545	2960	16.44	36.1	116.95	1465.35	342	1.9	4.17	13.51	169.31	3302	18.34	40.27	130.46	1634.65	548	93	1050	2800
0	1	52	158	56	22.43	1.56	0	0	0	0	0	1	0	0	0	22.8	51.2	34.8	21.5	45	156.8	3.31	16.23	10	3	0	0	1	1.89	475	2580	16.33	46.07	115.02	1653.85	96.8	0.61	1.73	4.32	62.05	2676.8	16.94	47.8	119.34	1715.9	555	105	800	2800
0	1	62	160	50	19.53	1.5	0	0	0	0	1	0	0	0	0	35	66	429.3	24.9	29	261.31	3.2	21.53	10	3	0	0	1	2.29	400	1768	11.05	35.36	90.53	1178.67	124	0.78	2.48	6.35	82.67	1892	11.83	37.84	96.88	1261.33	385	90	2000	2400
1	0	49	178	70	22.09	1.87	0	0	1	0	0	1	0	0	0	27.8	54.6	74	21.4	79	100.17	5.06	19.04	11	3	0	0	1	1.88	555	1660	9.33	23.71	75.15	887.7	218	1.22	3.11	9.87	116.58	1878	10.55	26.83	85.02	1004.28	742	142	2800	6000
0	0	42	180	88	27.16	2.08	0	0	0	1	0	1	0	0	0	40	69	9	13.8	72	115.46	4.02	7.16	5	1	1	0	0	1.07	615	3795	21.08	43.13	139.73	1824.52	335.2	1.86	3.81	12.34	161.15	4130.2	22.95	46.93	152.07	1985.67	392	110	3400	800
0	0	46	170	61	21.11	1.71	0	0	1	1	0	1	0	0	0	34.3	71.7	14	15.7	64	131.37	7.34	8.99	6	1	1	0	0	1.26	560	2944	17.32	48.26	139.46	1721.64	157.2	0.92	2.58	7.45	91.93	3101.2	18.24	50.84	146.91	1813.57	675	115	1000	1200
1	0	35	172	77	26.03	1.9	0	0	1	0	0	1	0	0	0	13	37	25.4	18.4	56	162.67	3.4	11.83	8	2	0	1	0	1.42	620	2432	14.14	31.58	93.43	1280	112.4	0.65	1.46	4.32	59.16	2544.4	14.79	33.04	97.75	1339.16	830	154	1300	3200
1	0	55	168	60	21.26	1.68	0	1	0	0	0	1	0	0	0	33.7	67.9	117	21.8	68	118.06	4.69	20.9	10	3	0	0	1	1.9	845	2608	15.52	43.47	122.67	1552.38	165	0.98	2.75	7.76	98.21	2773	16.51	46.22	130.43	1650.6	675	167	300	5200
1	0	47	178	78	24.62	1.96	0	0	1	1	0	1	0	0	0	33.2	63.3	36	16	73	111.25	5.81	12.08	8	2	0	1	0	1.29	750	1444	8.11	18.51	58.65	736.73	212	1.19	2.72	8.61	108.16	1656	9.3	21.23	67.26	844.9	958	144	150	1200
0	0	40	178	80	25.25	1.98	0	0	1	0	0	1	0	0	1	13	34	96.1	30.3	161	43.15	20.3	30.76	13	3	0	0	1	2.93	805	1496	8.4	18.7	59.25	755.56	331.2	1.86	4.14	13.12	167.27	1827.2	10.27	22.84	72.36	922.83	473	122	950	3200
0	0	47	165	64	23.51	1.7	0	0	0	1	0	1	0	0	0	46	75	21	16.5	82	96.38	5.1	10.29	5	1	1	0	0	1.32	630	976	5.92	15.25	41.51	574.12	123.2	0.75	1.93	5.24	72.47	1099.2	6.66	17.18	46.75	646.59	565	133	2100	2000
1	0	45	170	63	21.8	1.73	0	0	0	0	0	1	0	0	1	66	78	20.6	19.5	78	103.32	5.3	12.3	9	2	0	1	0	1.59	720	1604	9.44	25.46	73.58	927.17	362.2	2.13	5.75	16.61	209.36	1966.2	11.57	31.21	90.19	1136.53	600	110	1700	4000
1	0	42	175	90	29.39	2.06	0	0	1	1	0	1	0	0	0	30.8	60.4	64.5	19.3	62	138.86	6.46	16.85	10	3	0	0	1	1.62	910	1508	8.62	16.76	51.31	732.04	243	1.39	2.7	8.27	117.96	1751	10.01	19.46	59.58	850	690	213	900	6800
0	1	50	160	58	22.66	1.6	0	0	0	0	0	1	0	0	0	17	41	31.5	18.3	65	100.31	27	12.57	10	3	0	0	1	1.41	630	1600	10	27.59	70.61	1000	124	0.78	2.14	5.47	77.5	1724	10.78	29.72	76.08	1077.5	384	74	580	2800
0	0	46	170	65	22.49	1.75	0	0	0	1	0	1	0	0	0	30.1	48.9	504.4	23.3	62	136.62	2.74	27.52	10	3	0	0	1	2.09	590	1700	10	26.15	75.59	971.43	173	1.02	2.66	7.69	98.86	1873	11.02	28.82	83.28	1070.29	570	102	800	2400
0	0	58	174	87	28.74	2.02	0	0	0	0	0	1	0	0	0	34.1	66.6	31.3	17.9	64	126.03	4.32	13.16	7	2	0	1	0	1.49	530	1940	11.15	22.3	67.5	960.4	253	1.45	2.91	8.8	125.25	2193	12.6	25.21	76.3	1085.64	540	94	2000	1200
0	0	30	173	72	24.06	1.85	0	0	0	0	0	1	0	0	0	31.2	54.6	389.27	31.1	14	925.2	1.39	28.85	11	3	0	0	1	2.57	555	2032	11.75	28.22	84.46	1098.38	185.2	1.07	2.57	7.7	100.11	2217.2	12.82	30.79	92.15	1198.49	550	120	700	3600
0	1	56	160	90	35.16	1.93	0	0	0	1	0	1	0	0	0	25	55.1	108.3	43.4	81	74.92		30.65	12	3	0	0	1	4.66	700	2204	13.78	24.49	62.68	1141.97	258	1.61	2.87	7.34	133.68	2462	15.39	27.36	70.02	1275.65	800	147	700	5000
0	0	33	177	71	22.66	1.87	0	0	1	0	0	1	0	0	1	30.2	57.1	93.7	25.2	80	105.86	7.67	22.24	12	3	0	0	1	2.31	630	2580	14.58	36.34	113.86	1379.68	196	1.11	2.76	8.65	104.81	2776	15.68	39.1	122.51	1484.49	540	146	820	5200
0	0	52	174	76.5	25.27	1.91	0	0	0	1	0	1	0	0	0	28.5	55.4	55	19.7	64	128.52	6.61	16.65	11	3	0	0	1	1.68	420	3220	18.51	42.09	127.42	1685.86	71	0.41	0.93	2.81	37.17	3291	18.91	43.02	130.23	1723.04	314	104	700	3200
0	0	43	170	72	24.91	1.83	0	0	0	1	0	1	0	0	0	39.6	60.8	42.9	14.9	78	104.17	4.86	11.65	6	1	1	0	0	1.17	515	1444	8.49	20.06	57.97	789.07	72	0.42	1	2.89	39.34	1516	8.92	21.06	60.86	828.42	420	93	2000	400
0	0	55	174	70	23.12	1.84	0	1	0	0	0	0	0	1	1	29	61.4	31.5	20.3	71	111.94	5.93	8.59	10	3	0	0	1	1.75	660	2124	12.21	30.34	91.87	1154.35	95.6	0.55	1.37	4.13	51.96	2219.6	12.76	31.71	96	1206.3	525	145	1780	6900
0	0	44	180	89	27.47	2.09	0	0	1	0	0	1	0	0	0	41	78	487.3	29.5	61	140.5	2.5	30.78	10	3	0	0	1	2.83	670	1796	9.98	20.18	65.38	859.33	176	0.98	1.98	6.41	84.21	1972	10.96	22.16	71.79	943.54	600	145	1160	2000
1	1	55	160	50	19.53	1.5	1	1	0	0	1	0	0	0	1	26	59	506.6	13.1	53	126.85	4.8	12.88	11	3	0	0	1	1	610	1268	7.93	25.36	64.93	845.33	74	0.46	1.48	3.79	49.33	1342	8.39	26.84	68.71	894.67	510	154	2050	2000
0	0	42	175	70	22.86	1.85	0	0	0	0	0	1	0	0	0	27.6	50.7	409	34.7	88	90.14	11.43	32.46	12	3	0	0	1	3.49	585	2892	16.53	41.31	126.51	1563.24	84	0.48	1.2	3.67	45.41	2976	17.01	42.51	130.18	1608.65	407	92	2000	5200
1	0	53	180	92	28.4	2.12	0	0	1	0	0	1	0	0	1	32.3	79	397.7	28.5	62	133.2	2.11	28.07	13	3	0	0	1	2.38	585	1836	10.2	19.96	64.65	866.04	373	2.07	4.05	13.13	175.94	2209	12.27	24.01	77.78	1041.98	430	112	700	2000
1	1	67	164	60	22.31	1.65	0	0	0	0	0	1	0	0	0	31	72	148	25.5	228	20.23		33.27	11	3	0	0	1	2.35	605	952	5.8	15.87	42.67	576.97	113	0.69	1.88	5.06	68.48	1065	6.49	17.75	47.74	645.45	640	95	1070	2800
0	0	67	170	80	27.68	1.92	0	0	0	0	0	0	1	0	0	38.1	69.9	34	18.3	95	75.44	5.77	14.39	7	2	0	1	0	1.52	575	2248	13.22	28.1	81.21	1170.83	201	1.18	2.51	7.26	104.69	2449	14.41	30.61	88.48	1275.52	467	100	1400	2800
0	0	53	175	55	17.96	1.67	0	0	0	1	0	1	0	0	0	27.5	65.6	28	16.9	57	147.76	8.95	11.8	8	2	0	1	0	1.37	600	1396	7.98	25.38	77.73	835.93	319	1.82	5.8	17.76	191.02	1715	9.8	31.18	95.49	1026.95	600	90	2600	4400
1	1	63	160	50	19.53	1.5	0	0	0	0	1	0	0	0	1	24	67	890	40.3	82	72.25	14.7	31.17	13	3	0	0	1	4.23	540	1964	12.28	39.28	100.56	1309.33	174	1.09	3.48	8.91	116	2138	13.36	42.76	109.47	1425.33	470	90	1950	6100
1	0	54	170	65	22.49	1.75	0	0	0	1	0	1	0	0	0	22.3	57.1	36	19.9	68	118.45	5.99	15.3	10	3	0	0	1	1.72	520	1992	11.72	30.65	88.57	1138.29	112	0.66	1.72	4.98	64	2104	12.38	32.37	93.55	1202.29	484	109	410	2500
0	0	51	170	60	20.76	1.69	0	0	0	1	0	1	0	0	0	33.1	60.4	20	16.9	92	82.41	6.17	11.07	7	2	0	1	0	1.39	475	3068	18.05	51.13	147.78	1815.38	176	1.04	2.93	8.48	104.14	3244	19.08	54.07	156.26	1919.53	420	94	1200	2800
1	0	61	163	60	22.58	1.64	0	0	0	0	1	0	0	0	1	31.3	62.1	165.3	31.1	59	138.09	4.29	21.36	12	3	0	0	1	3.12	600	1084	6.65	18.07	48.01	660.98	79.2	0.49	1.32	3.51	48.29	1163.2	7.14	19.39	51.51	709.27	314	124	1300	4800
0	1	41	160	60	23.44	1.62	0	0	0	1	0	1	0	0	0	40	72	14	12.1	59	117.13	8.5	6.4	6	1	1	0	0	1	520	1124	7.03	18.73	47.95	693.83	110.4	0.69	1.84	4.71	68.15	1234.4	7.72	20.57	52.66	761.98	540	103	1800	0
0	1	67	150	47	20.89	1.4	0	0	0	0	1	0	0	0	0	31.5	64.3	17.6	17.2	56	114.41	6.11	3.96	7	2	0	1	0	1.41	480	1088	7.25	23.15	52.08	777.14	80	0.53	1.7	3.83	57.14	1168	7.79	24.85	55.91	834.29	370	110	1680	800
0	1	61	159	52	20.57	1.52	0	0	0	0	0	0	0	0	0	39	71	16	13.2	55	118.96	7.32	6.84	5	1	1	0	0	1.04	470	1061	6.67	20.4	51.58	698.03	480	3.02	9.23	23.33	315.79	1541	9.69	29.63	74.91	1013.82	492	65	6500	1200
0	1	45	158	44	17.63	1.41	0	0	0	0	0	0	0	0	0	28.4	79.5	208.5	15.3	31	254.87	2.47	18.13	9	2	0	1	0	1.22	470	1106	7	25.14	62.73	784.4	105	0.66	2.39	5.96	74.47	1211	7.66	27.52	68.69	858.87	510	75	800	2800
0	0	60	170	60	20.76	1.69	0	0	0	1	0	1	0	0	0	36.6	65	10.6	14.5	75	103	5.94	7.87	5	1	1	0	0	1.14	543	1241	7.3	20.68	59.78	734.32	185	1.09	3.08	8.91	109.47	1426	8.39	23.77	68.69	843.79	510	75	2800	12500
0	1	51	169	48	16.81	1.54	0	0	0	0	0	1	0	0	0	36.6	73.7	44.6	16.3	80	77.36	6.5	13.15	7	2	0	1	0	1.32	606	1971	11.66	41.06	117.25	1279.87	215	1.27	4.48	12.79	139.61	2186	12.93	45.54	130.04	1419.48	440	80	3050	4800
0	0	38	180	75	23.15	1.94	0	0	1	0	0	1	0	0	0	31.5	53.3	21.9	25.6	60	147.21	4.83	17	9	2	0	1	0	2.37	585	2464	13.69	32.85	106.44	1270.1	287.2	1.6	3.83	12.41	148.04	2751.2	15.28	36.68	118.84	1418.14	540	90	850	4800
0	0	48	172	66	22.31	1.78	0	1	0	0	0	0	0	1	0	35.6	83.9	27.6	15.7	53	164.54	6.88	4.41	6	1	1	0	0	1.26	540	2012	11.7	30.48	90.18	1130.34	273	1.59	4.14	12.24	153.37	2285	13.28	34.62	102.42	1283.71	580	167	2250	7300
0	0	64	174	68	22.46	1.82	0	0	0	1	0	1	0	0	0	45.4	92.3	39.4	14	52	159.99	2.7	10.54	6	1	1	0	0	1.09	623	1156	6.64	17	51.47	635.16	95.6	0.55	1.41	4.26	52.53	1251.6	7.19	18.41	55.73	687.69	360	118	1350	8000
1	0	40	171	70	23.94	1.82	0	1	0	0	0	1	0	0	0	23.2	62.9	96.1	22.8	55	162.4	4.3	21.27	11	3	0	0	1	2.1	802	993	5.81	14.19	41.48	545.6	132	0.77	1.89	5.51	72.53	1125	6.58	16.07	46.99	618.13	645	110	400	5600
0	1	60	165	66	24.24	1.73	0	0	0	1	0	0	0	0	1	15.2	31.2	63.2	35.1	51	130.97	5.9	26.14	13	3	0	0	1	3.74	420	1565	9.48	23.71	64.56	904.62	238	1.44	3.61	9.82	137.57	1803	10.93	27.32	74.38	1042.2	500	69	700	1600
1	0	63	172	65	21.97	1.77	0	0	0	1	0	1	0	0	1	40.9	93.8	85.5	19.2	106	66.63	14.9	20	10	3	0	0	1	1.67	670	2608	15.16	40.12	118.71	1473.45	239	1.39	3.68	10.88	135.03	2847	16.55	43.8	129.59	1608.47	645	195	1600	11200
0	1	61	159	50	19.78	1.49	0	0	0	0	1	0	0	0	0	30.8	87.1	52.9	15.4	47	144.43	4	7.14	9	2	0	1	0	1.29	590	1680	10.57	33.6	84.93	1127.52	96	0.6	1.92	4.85	64.43	1776	11.17	35.52	89.79	1191.95	590	105	1850	7200
1	0	48	174	68	22.46	1.82	0	0	0	0	0	1	0	0	0	46.1	76.4	12.1	14.6	63	132.93	2.35	8.44	6	1	1	0	0	1.2	685	1336	7.68	19.65	59.48	734.07	59.6	0.34	0.88	2.65	32.75	1395.6	8.02	20.52	62.14	766.81	570	103	1450	2000
0	0	38	179	74	23.1	1.92	0	0	0	0	0	1	0	0	1	36.1	63.5	615.4	17.7	100	78.38	4.84	25.67	9	2	0	1	0	1.49	466	2310	12.91	31.22	100	1203.13	170.8	0.95	2.31	7.39	88.96	2480.8	13.86	33.52	107.39	1292.08	480	80	550	400
1	0	58	175	70	22.86	1.85	0	0	1	0	0	1	0	0	0	20.9	63.2	239.7	31.2	70	112.84	4.68	29.14	12	3	0	0	1	3.11	455	1416	8.09	20.23	61.94	765.41	115	0.66	1.64	5.03	62.16	1531	8.75	21.87	66.97	827.57	435	120	1050	5600
1	1	57	168	82	29.05	1.92	0	0	0	0	0	1	0	0	1	28.6	69.4	65.3	20.2	53	126.05	3.5	17.76	11	3	0	0	1	1.75	510	244	1.45	2.98	8.4	127.08	142	0.85	1.73	4.89	73.96	386	2.3	4.71	13.29	201.04	620	113	450	5600
0	0	49	175	70	22.86	1.85	0	0	1	1	0	0	1	0	0	43.7	72.8	20.5	14	55	156.61	3.79	7.95	5	1	1	0	0	1.08	380	916	5.23	13.09	40.07	495.14	346	1.98	4.94	15.14	187.03	1262	7.21	18.03	55.21	682.16	420	70	2270	800
0	1	19	165	55	20.2	1.6	0	0	0	0	0	0	0	0	0	27.4	52.3	62.1	22.8	46	182.75	2.91	19.87	11	3	0	0	1	2.15	435	956	5.79	17.38	47.33	597.5	78	0.47	1.42	3.86	48.75	1034	6.27	18.8	51.19	646.25	410	95	350	800
1	0	48	176	85	27.44	2.02	0	0	0	0	0	1	0	0	0	32.5	53	661.2	31.1	47	190.83	5.11	33.42	12	3	0	0	1	3.23	480	1960	11.14	23.06	71.43	970.3	100.4	0.57	1.18	3.66	49.7	2060.4	11.71	24.24	75.09	1020	540	110	1400	13200
0	0	59	173	67	22.39	1.8	0	0	0	1	0	1	0	0	0	46.7	73.6	13.6	15.6	82	92.54	4.78	9.42	5	1	1	0	0	1.31	430	1268	7.33	18.93	56.63	704.44	124	0.72	1.85	5.54	68.89	1392	8.05	20.78	62.17	773.33	390	76	600	800
0	1	59	159	67	26.5	1.69	0	0	0	1	0	0	1	0	0	37	65.3	26.4	15	52	128.25	6.19	10.46	6	1	1	0	0	1.24	480	1996	12.55	29.79	75.32	1181.07	223	1.4	3.33	8.42	131.95	2219	13.96	33.12	83.74	1313.02	420	91	2600	3200
0	0	35	170	55	19.03	1.63	0	0	0	0	0	1	0	0	0	41	74	615.6	81.6	80	104.75	5.3	46.04	10	3	0	0	1	10.21	480	1732	10.19	31.49	91.01	1062.58	210	1.24	3.82	11.04	128.83	1942	11.42	35.31	102.05	1191.41	495	75	500	8000
0	0	60	175	65	21.22	1.79	0	0	1	0	0	1	0	0	0	45	76	5.6	15.7	62	130.27	5.5	9.16	7	2	0	1	0	1.28	475	1115	6.37	17.15	52.54	622.91	216	1.23	3.32	10.18	120.67	1331	7.61	20.48	62.72	743.58	270	65	1300	2000
0	0	46	173	77.5	25.89	1.91	0	0	0	1	0	1	0	0	0	40.3	73.4	33.4	16.8	55	158.39	6.02	12.63	6	1	1	0	0	1.39	600	3952	22.84	50.99	152.65	2069.11	150	0.87	1.94	5.79	78.53	4102	23.71	52.93	158.44	2147.64	510	84	1180	3200
0	0	44	174	84	27.74	1.99	1	0	0	1	0	1	0	0	0	44.5	71.4	29.6	13.7	93	83.5	7.89	9.83	5	1	1	0	0	1.08	475	1836	10.55	21.86	66.19	922.61	86	0.49	1.02	3.1	43.22	1922	11.05	22.88	69.29	965.83	520	85	1700	2000
0	1	50	155	62	25.81	1.61	0	0	0	0	1	0	0	0	0	23	57	224.2	17.6	43	167.02	4	14.17	10	3	0	0	1	1.48	570	908	5.86	14.65	35.18	563.98	60	0.39	0.97	2.32	37.27	968	6.25	15.61	37.5	601.24	510	94	650	2400
0	0	62	169	61	21.36	1.7	0	0	0	0	1	0	0	0	0	29.1	61.4	300.2	18.9	37	244.88	4.36	16.22	10	3	0	0	1	1.61	600	1996	11.81	32.72	93.45	1174.12	98	0.58	1.61	4.59	57.65	2094	12.39	34.33	98.03	1231.76	540	110	2650	9100
0	0	57	174	80	26.42	1.95	0	0	0	0	0	1	0	0	0	29.5	49	15.3	16.3	74	105.69	7.91	9.51	7	2	0	1	0	1.32	645	1640	9.43	20.5	62.07	841.03	114	0.66	1.43	4.31	58.46	1754	10.08	21.93	66.39	899.49	540	115	950	5600
0	0	56	169	61	21.36	1.7	0	0	1	0	1	0	0	0	0	36	72	46.8	15.8	108	66.5	8.4	8.43	7	2	0	1	0	1.27	705	2764	16.36	45.31	129.4	1625.88	204	1.21	3.34	9.55	120	2968	17.56	48.66	138.95	1745.88	420	109	3100	14000
0	0	51	175	62	20.24	1.76	0	0	0	1	0	1	0	0	0	33.5	65.8	16.1	13.4	53	162.76	4.3	6.51	6	1	1	0	0	1.01	480	2432	13.9	39.23	120.16	1381.82	123	0.7	1.98	6.08	69.89	2555	14.6	41.21	126.24	1451.7	360	140	1400	600
0	0	42	175	74	24.16	1.89	0	0	0	0	0	0	0	1	0	9	25	29.4	25.5	59	147.63	6.8	11.68	11	3	0	0	1	2.36	600	3804	21.74	51.41	157.45	2012.7	109	0.62	1.47	4.51	57.67	3913	22.36	52.88	161.96	2070.37	600	107	1750	2400
1	0	43	186	85	24.57	2.1	1	1	1	0	0	0	0	1	0	30.9	61.5	61.5	24.9	48	189.63	4.98	12.4	11	3	0	0	1	1.96	860	1025	5.51	12.06	41.72	488.1	34	0.18	0.4	1.38	16.19	1059	5.69	12.46	43.1	504.29	440	120	2880	2000
1	1	44	156	60	24.65	1.59	0	0	1	0	0	0	1	0	0	41.3	80.7	220.8	28.6	40	186.84	3.2	27.61	10	3	0	0	1	2.79	510	936	6	15.6	37.97	588.68	283	1.81	4.72	11.48	177.99	1219	7.81	20.32	49.45	766.67	570	98	1180	4000
0	0	51	175	62	20.24	1.76	0	0	0	1	0	1	0	0	0	33.5	65.8	16.1	13.4	53	162.76	4.3	6.51	7	2	0	1	0	1.01	480	2312	13.21	37.29	114.23	1313.64	148	0.85	2.39	7.31	84.09	2460	14.06	39.68	121.54	1397.73	360	140	1400	600
1	0	56	173	86	28.73	2	0	0	1	0	0	1	0	0	1	30.4	60.9	383	32	61	134.57		30.67	13	3	0	0	1	3.04	550	1065	6.16	12.38	37.07	532.5	201	1.16	2.34	7	100.5	1266	7.32	14.72	44.07	633	360	105	500	6000
1	0	55	178	72	22.72	1.89	0	1	0	0	0	1	0	0	0	30.9	69.2	56.2	19.1	57	146.79	6.11	15.9	10	3	0	0	1	1.56	445	1112	6.25	15.44	48.94	588.36	218.8	1.23	3.04	9.63	115.77	1330.8	7.48	18.48	58.57	704.13	385	92	1000	2200
[truncated: 8 more columns]
